# Supplementary material for: Are wearable heart rate measurements accurate to estimate aerobic energy cost during low-intensity resistance exercise?
Source: PLoS One. 2019 Aug 22;14(8):e0221284. doi: 10.1371/journal.pone.0221284 (PMC6705857; doi:10.1371/journal.pone.0221284)
Supplement: S1 Dataset — (XLSX) [file pone.0221284.s001.xlsx]

## Sheet: lat pull down
subject	EC 12%	HR 12%	EC 16%	HR 16%	EC 20%	HR 20%	EC 24%	HR 24%		Predicted EC at 24%
1	4.04364	117	4.04364	117	5.36923	139	5.15682	140		5.83
2	3.076	112	3.54802	117	3.49295	107	4.33472	123		4.8236
3	3.44181	102	3.59522	106	3.43395	109	3.96103	114		4.2908
4	2.73772	93	2.50564	95	3.85483	100	3.77616	107		3.8764
5	3.1114	93	2.91866	108	3.62669	111	3.78009	113		4.2316
6	3.85876	79	3.22154	81	3.72109	93	3.60702	97		3.2844
7	2.35223	100	3.28447	111	3.53228	106	4.58253	119		4.5868
8	2.56858	74	3.11927	78	3.43788	79	3.9807	86		2.6332
9	3.65816	89	2.61971	104	4.17738	100	3.38674	119		4.5868
10	3.32381	83	4.41339	92	4.26785	90	8.7599	111		4.1132
11	3.30414	89	2.57644	99	3.63849	110	3.55588	115		4.35
12	3.66996	98	2.85965	125	4.97194	106	3.63062	120		4.646
13	2.92652	84	3.54802	88	3.1822	95	4.33472	114		4.2908
14	3.2412	94	2.19883	111	3.83516	116	4.29145	118		4.5276
		EC = energy cost in kcal/min
		HR = heart rate in bpm

## Sheet: bench press
subject	EC 12%	HR 12%	EC 16%	HR 16%	EC 20%	HR 20%	EC 24%	HR 24%		Predicted EC at 24%
1	4.86181	106	4.88147	107	5.28662	121	5.28662	122		5.6838
2	3.78796	99	3.89023	107	4.56286	134	5.08208	148		7.4882
3	3.76043	81	4.11837	87	4.00037	112	4.90901	113		5.0592
4	3.70142	92	4.46452	95	3.89417	100	4.14984	95		3.81
5	3.71322	78	3.85876	85	4.42912	98	4.12624	103		4.3652
6	4.24031	75	3.77616	83	5.52263	84	4.6966	84		3.0466
7	4.11837	99	3.85483	106	5.5777	113	4.89327	116		5.2674
8	4.00037	90	5.17255	88	4.48419	97	6.45487	100		4.157
9	4.07117	100	3.20974	106	4.64546	112	4.20885	122		5.6838
10	3.66996	79	3.85483	87	4.62973	86	4.53533	101		4.2264
11	2.91079	90	3.15073	89	3.0878	103	3.06813	105		4.504
12	3.8273	81	4.7202	93	3.76043	97	3.8745	117		5.3368
13	3.60309	101	4.11837	114	4.07117	109	4.90901	144		7.2106
14	4.93654	81	3.72896	87	6.07332	104	5.25909	112		4.9898
		EC = energy cost in kcal/min
		HR = heart rate in bpm

## Sheet: triceps
subject	EC 12%	HR 12%	EC 16%	HR 16%	EC 20%	HR 20%	EC 24%	HR 24%		Predicted EC at 24%
1	4.24818	114	4.98768	119	6.80889	152	6.79315	161		6.8734
2	2.67871	108	3.23334	117	2.87539	121	4.94834	138		5.5532
3	3.0406	109	4.31112	116	4.27178	120	4.73987	132		5.2088
4	3.62275	98	3.94923	97	5.17649	109	5.79011	118		4.4052
5	2.96979	84	2.98946	88	4.22851	94	3.81156	95		3.085
6	3.16647	97	2.83605	110	3.30807	114	3.84303	115		4.233
7	2.50564	90	3.59915	98	4.53533	105	4.27965	114		4.1756
8	2.15556	91	4.38979	81	3.28841	90	4.21671	93		2.9702
9	2.93046	92	3.20974	100	3.42608	99	3.9925	120		4.52
10	3.36314	98	2.48597	99	4.0161	117	3.98857	132		5.2088
11	5.12142	99	4.46452	121	5.4951	128	6.87576	116		4.2904
12	2.98946	77	2.82032	77	3.31201	99	3.57555	123		4.6922
13	3.9571	92	2.56071	117	5.60524	120	4.39765	142		5.7828
14	2.12409	120	3.23334	117	3.1114	124	4.94834	132		5.2088
		EC = energy cost in kcal/min
		HR = heart rate in bpm

## Sheet: biceps
subject	EC 12%	HR 12%	EC 16%	HR 16%	EC 20%	HR 20%	EC 24%	HR 24%		Predicted EC at 24%
1	3.78009	111	4.07904	104	4.38192	120	3.91383	120		4.955
2	3.95317	74	4.62186	89	4.6612	89	5.81371	102		3.785
3	2.84392	107	2.84392	110	3.44968	117	3.79976	137		6.06
4	3.43395	77	2.53711	84	3.67782	91	3.34347	95		3.33
5	2.71412	90	3.37101	109	3.59129	112	4.16951	105		3.98
6	3.42214	94	4.33078	114	4.35832	118	4.32292	111		4.37
7	3.37101	87	4.27571	96	4.88147	95	5.42036	109		4.24
8	3.66602	113	2.82425	119	4.06724	127	4.73987	134		5.865
9	3.23334	85	3.89417	82	4.92474	89	5.72718	95		3.33
10	2.04149	94	2.48991	98	2.76132	105	3.60309	101		3.72
11	2.98553	86	4.90114	89	2.94619	90	3.59915	95		3.33
12	3.08386	88	2.95406	93	3.32774	98				-2.845
13	4.37012	91	3.22547	98	4.75953	109	4.96801	107		4.11
14	3.10353	89	2.95012	109	3.19794	119	2.89506	113		4.5
		EC = energy cost in kcal/min
		HR = heart rate in bpm

## Sheet: leg press
subject	EC 12%	HR 12%	EC 16%	HR 16%	EC 20%	HR 20%	EC 24%	HR 24%		Predicted EC at 24%
1	6.22673	85	5.60917	88	7.30058	93	6.25427	98		5.4662
2	6.67908	118	8.63403	125	9.23586	137	12.6147	158		13.7702
3	5.72324	92	6.9741	89	7.14324	106	10.058	139		11.1406
4	5.25122	91	4.52353	101	4.87754	103	5.58164	94		4.9126
5	5.04668	106	6.35654	125	6.43914	129	6.1756	115		7.819
6	7.9496	118	8.6655	119	9.23192	127	10.8997	144		11.8326
7	6.32113	114	7.65852	119	8.59863	127	9.56627	135		10.587
8	5.84125	84	5.11748	85	6.42341	90	7.9732	104		6.2966
9	7.45792	103	7.68213	112	9.31846	114	9.82982	116		7.9574
10	4.90507	77	4.48026	85	5.53837	89	5.56197	86		3.8054
11	4.85394	87	6.81282	91	6.82462	103	7.75293	122		8.7878
12	5.42036	93	5.84125	99	6.93083	109				6.9886
13	6.67122	97			8.46883	116	9.03918	127		9.4798
14	6.34867	104	5.53443	124	7.35171	134	7.11177	131		10.0334
		EC = energy cost in kcal/min
		HR = heart rate in bpm

## Sheet: leg extension
subject	EC 12%	HR 12%	EC 16%	HR 16%	EC 20%	HR 20%	EC 24%	HR 24%		Predicted EC at 24%
1	5.48723	134	6.55714	139	5.51477	158	6.58468	159		10.3714
2	5.15289	142	8.27215	121	12.4495	134	13.5352	121		6.6626
3	8.16988	101	9.3814	114	7.23764	130	3.0996	143		8.8098
4	7.22584	116	10.6873	124	11.0059	137	15.0024	122		6.7602
5	8.31149	112	9.78655	115	10.6559	119	13.0868	142		8.7122
6	5.90812	107	6.66728	103	5.88058	110	6.26213	106		5.1986
7	5.55017	105	6.72235	112	7.0095	121	10.7699	154		9.8834
8	7.00556	132	7.66639	130	6.1992	139	5.56197	147		9.2002
9	7.39891	121	7.55625	128	7.31631	148	9.04312	165		10.957
10	7.33991	147	8.87398	157	6.41161	160	7.44218	168		11.2498
11	5.84125	117	6.47061	126	6.51781	130	5.75864	124		6.9554
12	5.45183	97	6.2346	101	4.97588	105	5.6013	108		5.3938
13	5.45183	89	5.58164	100	5.4951	99	7.45792	129		7.4434
14	4.38585	118	6.05759	138	4.92081	158	7.27304	177		12.1282
		EC = energy cost in kcal/min
		HR = heart rate in bpm

## Sheet: inclined bench press
subject	EC 12%	HR 12%	EC 16%	HR 16%	EC 20%	HR 20%	EC 24%	HR 24%		Predicted EC at 24%
1	4.46846	122	5.29842	120	4.51172	130	5.35743	133		6.3932
2	3.54015	111	3.77223	135			6.27787	139		6.8096
3	4.48419	106			6.38014	133	6.07332	131		6.2544
4	6.25033	112			6.16773	126	7.19831	142		7.0178
5	4.92868	112	6.58468	121	7.32811	132	8.26428	131		6.2544
6	5.92778	98	5.27089	100	10.1091	114	10.6244	106		4.5194
7	5.4243	82	5.86878	105	6.08906	123	6.12446	151		7.6424
8	4.21671	106	4.6966	137			6.69482	160		8.267
9	7.15504	120	8.10301	134	7.03703	135	6.89149	159		8.1976
10	5.00735	153	6.48241	163	5.25516	135	3.9925	155		7.92
11	5.49117	73	6.16773	117	5.88845	115	4.57073	128		6.0462
12	4.19704	60	3.8745	65	4.25998	89	4.37405	104		4.3806
13	4.44092	79	4.71233	86	4.35045	94	5.07028	128		6.0462
14	4.57073	137	4.58646	138	3.91777	135	4.59433	159		8.1976
		EC = energy cost in kcal/min
		HR = heart rate in bpm

## Sheet: half squat
subject	EC 12%	HR 12%	EC 16%	HR 16%	EC 20%	HR 20%	EC 24%	HR 24%		Predicted EC at 24%
1	8.95658	129	9.09425	130	10.2546	134	10.1956	142		10.9498
2	10.7149	142	12.7131	144	11.179	162	12.9648	160		13.324
3	7.07637	126	8.62223	134	8.14628	139	9.35386	151		12.1369
4	10.4749	113	11.5802	123	12.0719	132	12.3276	127		8.9713
5	11.4976	141	9.91635	155	12.4613	160	10.3097	148		11.7412
6	11.3914	128	11.4465	135	13.6807	143	11.4465	147		11.6093
7	8.26035	120	9.60167	117	12.3119	123	11.4347	131		9.4989
8	11.8084	144	10.8997	129	12.2607	143	13.5312	152		12.2688
9	12.1388	139	12.2135	140	12.5007	139	14.2196	159		13.1921
10	12.9176	155	10.2625	178	13.3857	179	11.7415	185		16.6215
11	9.20439	142	9.60167	135	10.4867	149	10.3608	155		12.6645
12	7.96927	118	9.02738	119	9.15719	127	8.98411	130		9.367
13	11.8438	142	10.648	149	11.4583	151	11.3285	158		13.0602
14	11.0767	131	12.7131	155	12.6069	158	12.9648	165		13.9835
		EC = energy cost in kcal/min
		HR = heart rate in bpm
